# Supplementary material for: Sequence Alignment Reveals Possible MAPK Docking Motifs on HIV Proteins
Source: PLoS One. 2010 Jan 28;5(1):e8942. doi: 10.1371/journal.pone.0008942 (PMC2812490; doi:10.1371/journal.pone.0008942)
Supplement: YASARA S1 — These are the YASARA scene files showing the ERK1/HIV MA complex determined by ZDOCK by forcing docking at the Dc or Dd motifs on MA. Molecules are colored according to Figure 5. (0.16 MB ZIP) [file pone.0008942.s001.zip]

Archive with 2 entries (2 files):
- Dd.sce
- Dc.sce
